# Supplementary material for: Serological profiles of pan-coronavirus-specific responses in COVID-19 patients using a multiplexed electro-chemiluminescence-based testing platform
Source: PLoS One. 2021 Jun 3;16(6):e0252628. doi: 10.1371/journal.pone.0252628 (PMC8174743; doi:10.1371/journal.pone.0252628)
Supplement: S2 Table — (XLSX) [file pone.0252628.s004.xlsx]

## Sheet: IgM
Sample_ID	Cohort	Time Point	BSA	H3	CoV1.spike	CoV2.spike	HKU1.spike	MERS.spike	OC43.spike	CoV2.N	CoV2.NTD	CoV2.RBD
i-0001.T1	COVID-19	D17	1489	2382	6646	50348	1867	4166	3447	17166	2416	32768
i-0001.T2	COVID-19	D33	2354	3253	5797	30990	2684	4816	4323	15214	4143	25902
i-0001.T3	COVID-19	D37	1799	3079	4159	24124	2186	4174	3547	14024	2501	20254
i-0002	COVID-19	D18	656	1462	10122	136990	1349	10299	4494	15093	1684	53197
i-0003	COVID-19	D1	2969	5756	5917	3341	1475	3104	3947	13510	1829	11133
i-0004.T1	COVID-19	D2	353	7164	883	703	1229	5513	1667	26100	939	5558
i-0004.T2	COVID-19	D7	303	3647	1182	22838	1273	4883	4839	21778	793	29372
i-0004.T3	COVID-19	D10	283	6533	1503	82525	1390	5313	4002	241667	1116	74302
i-0005	COVID-19	D3	405	1104	17601	181339	625	4638	5846	285671	2367	70977
i-0006	COVID-19	D4	504	948	1862	38777	453	1757	1312	18555	1023	46607
i-0007	COVID-19	D3	248	19650	2712	291974	842	24694	1461	609525	660	254381
i-0008	COVID-19	D2	289	628	6909	453724	1908	3977	3210	44556	5045	279500
i-0009	COVID-19	D2	625	1302	4293	302220	2224	4094	2414	132979	1278	252214
i-0010	COVID-19	D2	2605	2304	9847	135754	2136	59357	7194	82669	11957	143397
PG3-0061	Control		148	416	396	284	281	319	249	4871	307	1926
PG3-0062	Control		380	2314	1834	1439	549	23073	1509	4173	666	7500
PG3-0064	Control		2015	2151	936	626	436	437	1341	7692	518	2953
PG3-0066	Control		423	2710	1001	474	1992	154669	2141	25434	1267	4746
PG3-0067	Control		276	781	911	634	931	807	792	6727	474	2452
PG3-0068	Control		261	612	1156	648	727	2643	528	6169	454	5049
PG3-0069	Control		632	27918	1859	629	1223	10641	1462	3527	955	5792
PG3-0070	Control		390	12833	5517	4432	1149	14907	4939	5834	1322	31818
preCoV plasma pool	Pre-COVID		314	1319	988	951	646	904	1201	3719	902	5408
preCoViD plasma	Pre-COVID		190	355	393	221	351	240	475	1895	388	1928
403	Pre-COVID		998	3185	1229	929	970	1186	2071	3810	1097	4921
404	Pre-COVID		757	1808	1363	1324	1099	997	2016	4304	1273	6992
408	Pre-COVID		251	703	784	319	315	702	905	2126	409	2687
409	Pre-COVID		1752	3487	2703	4976	4863	5061	9088	7865	2846	16433
412	Pre-COVID		381	1345	9678	3312	1144	2959	5551	9139	2312	15118
413	Pre-COVID		393	1138	2304	786	978	665	2761	2471	537	3995
417	Pre-COVID		1571	900	1254	1130	13764	865	1531	3510	1319	7274
419	Pre-COVID		815	2336	4073	2348	1127	1170	2022	23925	2621	31745

## Sheet: IgG
Subject_ID	Cohort	Time Point	BSA	H3	CoV1.spike	CoV2.spike	HKU1.spike	MERS.spike	OC43.spike	CoV2.N	CoV2.NTD	CoV2.RBD
i-0001.T1	COVID-19	D17	258	1531708	101736	266269	246303	110553	916533	208643	973	29642
i-0001.T2	COVID-19	D33	10	1775784	123640	326356	303661	126844	1090213	397929	1758	41128
i-0001.T3	COVID-19	D37	419	1726080	123974	337945	294560	108555	991280	374788	1679	37775
i-0002	COVID-19	D18	10	340184	34548	337527	197206	297519	801030	227075	1764	67218
i-0003	COVID-19	D1	378	2078358	1824	857	68867	3053	784118	2279	112	1639
i-0004.T1	COVID-19	D2	10	486663	191	603	114601	565	698001	3989	872	4279
i-0004.T2	COVID-19	D7	362	434555	41357	98957	405111	78526	1782839	31705	978	4186
i-0004.T3	COVID-19	D10	321	395656	79529	186578	738434	250913	2018656	1898838	970	10674
i-0005	COVID-19	D3	272	699648	93333	515424	151221	152082	425544	2052060	1362	57231
i-0006	COVID-19	D4	188	957655	9848	110390	293311	9358	1699858	173523	1478	58370
i-0007	COVID-19	D3	1172	2240658	3576	12967	84960	20871	165317	1751938	898	8545
i-0008	COVID-19	D2	96	892895	21292	655646	295718	5989	353445	795004	1614	160617
i-0009	COVID-19	D2	268	532336	5852	98461	148257	536	414712	345765	928	23420
i-0010	COVID-19	D2	282	171217	33132	622730	309042	339881	1531957	1984114	17386	187367
PG3-0061	Control		304	1215403	809	2108	685565	1124	167782	14442	1848	9521
PG3-0062	Control		1630	2229717	1844	2392	152197	8386	612112	4877	3174	7562
PG3-0064	Control		836	2101861	59122	29151	97258	33814	324332	32229	168242	245444
PG3-0066	Control		10	950215	127	136	14107	10	220084	3719	1140	6400
PG3-0067	Control		309	1934809	2489	4674	206150	10652	1648203	1001	1156	8213
PG3-0068	Control		10	1379473	434	667	191724	10	161897	4856	524	2656
PG3-0069	Control		1741	2232628	1857	1201	388768	3505	2117164	11203	1010	4492
PG3-0070	Control		10	1918038	43545	67546	535581	59406	881487	5288	804	3194
preCoV plasma pool	Pre-COVID		10	463613	866	1372	178219	6452	576989	10772	1236	6456
preCoViD plasma	Pre-COVID		30	46141	937	1251	76127	723	229680	3208	1019	8241
403	Pre-COVID		295	603562	774	555	31997	1853	374422	2193	1743	11413
404	Pre-COVID		41	182272	4888	7653	340277	8905	455422	1840	511	2115
408	Pre-COVID		329	1193506	706	640	507790	2266	778998	1064	1024	6814
409	Pre-COVID		59	2103837	241	999	240284	1422	1146100	1526	942	4739
412	Pre-COVID		224	287970	510	583	136324	515	62838	4304	635	3070
413	Pre-COVID		10	679787	493	2147	121595	2339	1145844	5967	889	5167
417	Pre-COVID		194	90636	546	561	90065	61652	252783	10235	620	3004
419	Pre-COVID		154	1886810	770	1233	167231	88	342132	1737	1072	5683
